# Supplementary material for: Amaryllidaceae Alkaloids from Clivia miniata (Lindl.) Bosse (Amaryllidaceae): Isolation, Structural Elucidation, and Biological Activity
Source: Plants (Basel). 2022 Nov 10;11(22):3034. doi: 10.3390/plants11223034 (PMC9692855; doi:10.3390/plants11223034)
Supplement: Supplementary file 1 [file plants-11-03034-s001.zip]

Archive with 1 entries (1 files):
- plants-2021762-supplementary.pdf
